# Supplementary material for: Evaluating the performance of a clinical genome sequencing programme for diagnosis of rare genetic disease, seen through the lens of craniosynostosis
Source: Genet Med. Author manuscript; Available in PMC 2021 Dec 2. (PMC8629760; doi:10.1038/s41436-021-01297-5)
Supplement: Table S3 [file EMS138012-supplement-Table_S3.xlsx]

## Sheet: Sheet1
Table S3 GE/GMC diagnoses (cases 23-34)a and additional diagnoses (cases 35, 36) in patients recruited to the 100kGP CRS cohort.
Case	Panels applied	Proband clinical features	Variant (GRCh38)	Gene	cDNA change	Amino acid change	Tier	Exomiser rank	Inheritance	Pathogenicity
Tier 1, 2 or A variants
23	Hearing loss (v1.40); Craniosynostosis (v1.29); Intellectual disability (v2.200); Skeletal dysplasia (v1.103)	Craniosynostosis, intellectual disability, hearing impairment, limb anomalies	3:160268535C>G	IFT80	c.2101G>C	p.(A701P)	Tier 2	1	Autosomal recessive	Likely pathogenic
24	Hearing loss (v1.107); Craniosynostosis (v1.80); Intellectual disability (v2.833)	Multiple suture craniosynostosis, hearing impairment, limb anomalies, diaphragmatic hernia	1:2228825C>G	SKI	c.59C>G	p.(T20R)	Tier 1	1	De novo	Pathogenic
25	Cerebellar hypoplasia (v1.33); Congenital disorders of glycosylation (v1.24); Craniosynostosis (v1.48); Hearing loss (v1.103); Hereditary ataxia (v1.200); Intellectual disability (v2.784); Mitochondrial disorders (v1.127); Rare multisystem ciliopathy disorders (v1.84)	Craniosynostosis, hearing impairment, behavioural disorder, global developmental delay, hypotonia, dysmorphic features, feeding difficulties	18:33743212C>T	ASXL3	c.3364C>T	p.(Q1122*)	Tier 1	1	De novo	Likely pathogenic
26	Craniosynostosis (v1.42); IUGR and IGF abnormalities (v1.25); Intellectual disability (v2.551); Skeletal dysplasia (v1.129)	Craniosynostosis, limb anomalies, short stature, global developmental delay, feeding difficulties	20:32433327C>T	ASXL1	c.1129C>T	p.(Q377*)	Tier 1	1	De novo	Pathogenic
27	CAKUT (v1.18); Craniosynostosis (v1.21); Inherited white matter disorders (v1.12); Intellectual disability (v1.436); Skeletal dysplasia (v1.66); Mitochondrial disorders (v1.53); Hearing loss (v1.28)	Multiple suture craniosynostosis, dysmorphic features, intellectual disability, cerebral malformation, ocular abnormalities, dental abnormalities, congenital heart disease, hearing impairment	17:67340930C>T	PSMD12	c.1284G>A	p.(W428*)	Tier 1	10	Heterozygous, parents not tested	Likely pathogenic
28	Congenital hypothyroidism (v1.1); Craniosynostosis (v1.38); Intellectual disability (v2.393)	Craniosynostosis, intellectual disability, hypothyroidism, short stature	X:53536416C>G	HUWE1	c.12389G>C	p.(R4130P)	Tier 2	4	X-linked recessive	Likely pathogenic
29	Craniosynostosis (v1.9); Hearing loss (v1.8); Clefting (v1.3)	Craniosynostosis, oral cleft, hearing impairment	1:102970214C>T	COL11A1	c.2862+5G>A	-	Tier 1	1	De novo	Likely pathogenic
30	Craniosynostosis (v1.44); Familial non syndromic congenital heart disease (v1.37); Intellectual disability (v2.587); RASopathies (v1.27); Skeletal dysplasia (v1.137)	Craniosynostosis, intellectual disability, short stature, congenital heart disease, dysmorphic features	2:28776944C>G	PPP1CB	c.146C>G	p.(P49R)	Tier 1	1	De novo	Pathogenic
31	CAKUT (v1.23); Craniosynostosis (v1.29); Familial non syndromic congenital heart disease (v1.29); VACTERL-like phenotypes (v1.22)	Multiple suture craniosynostosis, congenital heart disease, genitourinary anomalies, gastrointestinal abnormalities	15:66704039T>C	SMAD6	c.781T>C	p.(C261R)	Tier 2	N/Ab	Dominant (proband, unaffected mother)	Likely pathogenic
32	Cataracts (v1.20); Retinal disorders (v1.86); Craniosynostosis (v1.39); Rare multisystem ciliopathy disorders (v1.50)	Polydactyly; craniosynostosis; juvenile cataract; rod cone dystrophy	16:1518216C>T(;)1586276C>T	IFT140	c.4182G>A(;) c.1010-1G>A	p.(=)(;)p.(?)	Tier 2; Tier 1	113;2	Autosomal recessive (segregation unknown)	Likely pathogenic; pathogenic
33	CAKUT (v1.34); Craniosynostosis (v1.48); Intellectual disability (v2.784); Optic neuropathy (v1.26); Undiagnosed metabolic disorders (v.1.92); Hearing loss (v.1.103)	Hearing impairment; optic disc pallor; hypertension; joint hypermobility; asthma; intellectual disability, moderate; increased intracranial pressure; renal hypoplasia/aplasia; multiple suture craniosynostosis; ankle clonus; non-restrictive ventricular septal defect; chronic constipation	12:51780753dup	SCN8A	c.3924dup	p.(R1309Tfs*3)	Tier 1	4	Heterozygous, parents not tested	Pathogenic
Untiered variants
34	Craniosynostosis (v1.21); Familial non syndromic congenital heart disease (v1.19); Hearing loss (v1.28); Intellectual disability (v1.436)	Craniosynostosis, congenital heart disease, hearing impairment, intellectual disability, spinal anomalies, contractures	3:114339283 T>G	ZBTB20	c.1948A>C	p.(N650H)	Untiered	3	De novo	Likely pathogenic
35	CAKUT (v1.34); Craniosynostosis (v1.44); Familial non syndromic congenital heart disease (v1.41)	Craniosynostosis, congenital heart disease, genitourinary anomalies	X:133528230-133632279del	GPC3	Deletion of exons 7 & 8 previously demonstrated by targeted testing		Untiered	Unranked	X-linked recessive	Pathogenic
36	Craniosynostosis (v1.52); Hearing loss (v1.103)	Multiple suture craniosynostosis, hearing impairment, behavioural disorder	1:63129955-63141504dup	intergenic	Causative role independently demonstrated (unpublished)		Untiered	Unranked	Dominant, present in multiple affected members	Pathogenic
aan additional pathogenic diagnosis of biallelic variants in F10, considered likely coincidental to the presentation with CRS, is omitted.
bN/A indicates Exomiser was not utilized during analysis
