# Supplementary material for: Evaluating the performance of a clinical genome sequencing programme for diagnosis of rare genetic disease, seen through the lens of craniosynostosis
Source: Genet Med. Author manuscript; Available in PMC 2021 Dec 2. (PMC8629760; doi:10.1038/s41436-021-01297-5)
Supplement: Table S4 [file EMS138012-supplement-Table_S4.xlsx]

## Sheet: Table S4
Table S4 Researcher-identified potential diagnoses (RIPDs) submitted by CGG for patients with CRS recruited to 100kGP.
Case	Researcher category	Panels applied	Proband HPO terms	Genome Build (GRCh37 or GRCh38)	Variant(s)	Gene	cDNA reference (Ensembl)	cDNA reference (Genbank)	cDNA change	protein change	Tier	Exomiser rank	Inheritance	Reason variant not tier 1/2/A in 100K pipeline	Pathogenicity	Also identified by GE/GMC?	Currently identifiable by NHSEngland pipeline?
Tier 1, 2 or A variants
1	N/A	Craniosynostosis(v1.80); Genetic epilepsy syndromes (v1.38); Intellectual disability (v2.833); Mitochondrial disorders (v1.292); Skeletal dysplasia (v1.159); Undiagnosed metabolic disorders (v1.105)	Multiple suture craniosynostosis, depressed nasal bridge, malar flattening, upslanted palpebral fissure, umbilical hernia, hypoplasia of dental enamel, generalised seizures, broad distal phalanx of hallux, short neck, inguinal hernia, clinodactyly, of the 5th finger, intellectual disability	38	19:g.[12655693C>G];[12649932G>A]	MAN2B1	ENST00000456935.7	NM_000528.3	c.[1830+1G>C];[2248C>T]	p.[(?)];[(Arg750Trp)]	Tier 1;Tier 2	2	Recessive	N/A	Pathogenic	Y	Y
2	N/A	Anophthalmia or microphthalmia (v1.16); CAKUT (v1.34); Cerebellar hypoplasia (v1.25); Congenital disorders of glycosylation (v1.21); Craniosynostosis (v1.44); Familial non syndromic congenital heart disease (v1.41); Hereditary ataxia (v1.199); IUGR and IGF abnormalities (v1.25); Mitochondrial disorders (v1.96); Primary ciliary disorders (v1.16); Rare multisystem ciliopathy disorders (v1.84)	Craniosynostosis, abnormality of the clivus, cerebellar hypoplasia, ventricular septal defect, short neck, midline nasal groove, hypoplastic frontal sinuses, low posterior hairline, abnormality of the parietal bone, hypertelorism, patent ductus arteriosus, long face, ureter duplex, hypoplastic facial bones, tethered cord, abnormality of the skull base, intrauterine growth retardation, bilateral m…	38	6:g.113743212_117175387del	includes HDAC2	-	-	-	-	Tier A	Unranked	De novo	N/A	Pathogenic	Y	Y
Monoallelic Tier 3 variants
3	N/A	Craniosynostosis (v1.29)	Sagittal craniosynostosis	38	11:g.68173900A>T	KMT5B	ENST00000304363.9	NM_017635.4	c.557T>A	p.(Leu186*)	Tier 3	1	De novo	KMT5B not diagnostic grade gene on panels applied	Pathogenic	Y	Y
4	2A	Familial non syndromic congenital heart disease (v1.41); Craniosynostosis (v1.44)	Sagittal craniosynostosis, ventricular septal defect, granulomatosis, oral ulcer, delayed gross motor development	38	18:g.47845397A>G	SMAD2	ENST00000262160.11	NM_005901.5	c.1223T>C	p.(Leu408Pro)	Tier 3	2	De novo	SMAD2 not diagnostic grade gene on panels applied	Variant of uncertain significance	N/A (VUS)	N/A (VUS)
5	2A	Craniosynostosis (v1.21)	Sagittal craniosynostosis, right unilambdoid synostosis, blepharophimosis, ptosis, increased intracranial pressure, limited elbow extension, clinodactyly, kyphosis, highly arched eyebrow	37	15:g.66995636T>C	SMAD6	ENST00000288840.10	NM_005585.4	c.40T>C	p.(Trp14Arg)	Tier 3	1	De novo	SMAD6 not diagnostic grade gene on panels applied; now diagnostic on craniosynostosis panel	Likely pathogenic	N	Ya
6	2A	Craniosynostosis (v1.29)	Metopic synostosis	38	7:g.40047840G>C	CDK13	ENST00000181839.10	NM_003718.4	c.2563G>C	p.(Asp855His)	Tier 3	2	De novo	CDK13 not diagnostic grade gene on panels applied	Likely pathogenic	N	Yb
7	2A	Clefting (v1.10); Craniosynostosis (v1.26); Deafness and congenital structural abnormalities (v1.4); Hydrocephalus (v1.13); Optic neuropathy (v1.11); Intellectual disability (v1.499); Retinal disorders (v1.68); VACTERL-like phenotypes (v1.17)	Sagittal synostosis, metopic synostosis, ptosis, thoracic hemivertebrae, cleft palate, Arnold-Chiari type 1 malformation, truncus arteriosus, skin tags, abnormality of the macula, abnormality of visual evoked potentials, abnormality of the optic nerve, increased incracranial pressure	38	9:g.83970232C>A	HNRNPK	ENST00000376263.8	NM_031263.3	c.1291G>T	p.(Glu431*)	Tier 3	1	De novo	HNRNPK not diagnostic grade gene on panels applied; now diagnostic grade on intellectual disability panel	Pathogenic	N	Ya
8	2A	Craniosynostosis (v1.29); Intellectual disability (v1.655)	Metopic synostosis, global developmental delay; recurrent bronchopulmonary infections, broad-based gait, deeply set eye	38	2:g.47808171_47808172insGTCT	FBXO11	ENST00000403359.8	NM_001190274.1	c.2731_2732insGACA	p.(Thr911Argfs*5)	Tier 3	3	De novo	FBXO11 not diagnostic grade gene on panels applied; now diagnostic grade on intellectual disability panel	Likely pathogenic	N	Ya
9	4A	Craniosynostosis (v1.29); Intellectual disability (v2.123)	Sagittal craniosynostosis, ptosis, global developmental delay, attention deficit hyperactivity disorder	38	11:g.16318649G>C	SOX6	ENST00000396356.7	NM_033326.3	c.242C>G	p.(Ser81*)	Tier 3	2	De novo	SOX6 not diagnostic grade gene on panels applied	Pathogenic	N	Yb
10	4C	Craniosynostosis (v1.44); Intellectual disability (v2.654)	Sagittal craniosynostosis, intellectual disability, violent behaviour	38	11:g.16318614G>A	SOX6	ENST00000396356.7	NM_033326.3	c.277C>T	p.(Arg93*)	Tier 3	63	Parents not available	SOX6 not diagnostic grade gene on panels applied	Likely Pathogenic	N	N
11	2A	Craniosynostosis (v1.48)	Right unilambdoid synostosis, bronchomalacia, periventricular leukomalacia, hypospadias, Arnold-Chiari malformation, specific learning disability	38	X:g.80685530G>A	BRWD3	ENST00000373275.5	NM_153252.4	c.4012C>T	p.(Gln1338*)	Tier 3	1	De novo	BRWD3 not diagnostic grade gene on panels applied	Pathogenic	N	Yb
12	2A	Craniosynostosis (v1.127); Thoracic dystrophies (v1.7)	Trigonocephaly, nasolacrimal duct obstruction, abnormality of the aryepiglottic fold, scrotal hypoplasia, abnormality of the eye, central hypotonia, abnormality of prenatal development or birth	38	9:g.95506517del	PTCH1	ENST00000331920.11	NM_000264.4	c.290del	p.(Asn97Thrfs*20)	Tier 3	1	De novo	PTCH1 not diagnostic grade gene on panels applied	Pathogenic	N	Yb
13	2A	Clefting (v1.33); Craniosynostosis (v1.42)	Bicoronal synostosis, oral cleft, increased intracranial pressure, proptosis, hypoplasia of eyelid	38	12:g.85286862C>A	ALX1	ENST00000316824.4	NM_006982.2	c.541C>A	p.(Gln181Lys)	Tier 3	5	De novo	ALX1 not diagnostic grade gene on panels applied	Variant of uncertain significance	N/A (VUS)	N/A (VUS)
Untiered small variants
14	1B;1B	Craniosynostosis (v1.44); Limb disorders (v1.5)	Multiple suture craniosynostosis, macrocephaly, cryptorchidism, pectus carinatum, finger syndactyly, preaxial polydactyly, postaxial polydactyly, cutaneous syndactyly of toes	38	19:g.[42356848G>A];[42376204_42376206del]	MEGF8	ENST00000334370.8	NM_001410.2	c.[4496G>A];[7766_7768del]	p.[(Arg1499His)];[(Phe2589del)]	Both untiered	96;unranked	Compound heterozygous	c.7766_7768del filtered out by pipeline as in region of low complexity repetitive C/T region ; p.(R1499H) subsequently untiered although MEGF8 rated Green on craniosynostosis panel	Likely pathogenic/likely pathogenic	N	N
15	1B;1B	Craniosynostosis (v1.38); Familial non-syndromic ongenital heart disease (v.1.29); Intellectual disability (v2.395); Primary ciliary disorders (v1.14)	Craniosynostosis, dextrocardia, situs inversus totalis, primum atrial septal defect, right unicoronal synostosis, interrupted inferior vena cava with azygous continuation, non-restrictive ventricular septal defect, neurodevelopmental delay	38	10:g.[125773844_125773857del];[125772671G>C]	MMP21	ENST00000368808.3	NM_147191.1	c.[671_684del];[775C>G]	p.[(Val224Glyfs*29)];[(His259Asp)]	Untiered/Tier 3	Both unranked	Compound heterozygous	c.671_684del filtered out by pipeline; p.(H259D) ranked Tier 3 although MMP21 rated Green on congenital heart disease panel	Pathogenic/likely pathogenic	N	Yc
16	1A	Craniosynostosis (v1.29); Intellectual disability (v2.123)	Sagittal craniosynostosis, broad hallux, prominent superior crus of antihelix, global developmental delay	38	6:g.157189685delinsCCCCCA	ARID1B	ENST00000647938.1	NM_020732.3	c.3594delinsCCCCCA	p.(Gly1199Profs*14)	Untiered	Unranked	De novo	Indel filtered out by pipeline	Pathogenic	N	Yc
17	2A	Craniosynostosis (v1.21); Intellectual disability (v1.436)	Sagittal craniosynostosis, bilambdoid synostosis, macrocephaly, increased intracranial pressure, sleep apnoea, total anomalous pulmonary venous return, delayed speech and language development, motor delay, otitis media, hypermetropia	37	16:g.2226272A>G	TRAF7	ENST00000326181.11	NM_032271.2	c.1885A>G	p.(Ser629Gly)	Untiered	3	De novo	p.(S629G) filtered out by pipeline as mother’s sample demonstrated the alternate allele at 3.1%. TRAF7 not diagnostic grade gene on panels applied; now diagnostic grade on intellectual disability panel	Likely pathogenic	N	Yd
18	1E	Craniosynostosis (v1.48); Intellectual disability (v2.787)	Pansynostosis, metopic synostosis, bicoronal synostosis, attention deficit hyperactivity disorder, hypermetropia	38	15:g.57273154C>T	TCF12	ENST00000333725.10	NM_207037.1	c.1870C>T	p.(Leu624Phe)	Untiered	Unranked	De novo	Segregation: three affected siblings in family, variant identified de novo in proband	Pathogenic	N	Yb
19	N/A	Clefting (v1.10); Craniosynostosis (v1.26); Intellectual disability (v1.499); Skeletal dysplasia (v1.74)	Right unilambdoid synostosis, unicoronal synostosis, 2-3 toe syndactyly, clinnodactyly of the 4th toe, bifid uvula, global developmental delay	38	X:g.71547914A>G	OGT	ENST00000373719.8	NM_181672.2	c.539A>G	p.(Tyr180Cys)	Untiered	1	De novo	OGT not diagnostic grade gene on panels applied; now diagnostic on intellectual disability panel	Pathogenic	Y	Y
Untiered copy number and structural variants
20	3D	Craniosynostosis (v1.39)	Bicoronal synostosis, low anterior hairline, depressed glabella, microtia, short ear, prominent crus of helix, facial asymmetry, scoliosis, broad thumb, decreased palmar creases, proximal radio-ulnar synostosis, broad hallux	38	7:g.[19056374_19096971delins[CATTAA;19055583_19055668];19096972_32575752inv;32575753_32575879del]	(TWIST1)	-	-	-	-	Untiered	Unranked	Dominant (proband, affected mother)	Structural variant not tiered by 100K pipeline	Pathogenic	N	N
21	3A	Craniosynostosis (v1.9); Intellectual disability (v1.158)	Sagittal craniosynostosis, metopic synostosis, right lambdoid synostosis, left lambdoid synostosis, increased intracranial pressure, ptosis, hyperactivity, absent speech, global developmental delay	38	19:g.41952441_42266625del	ERF	-	-	-	-	Untiered	Unranked	De novo (mosaic in unaffected father)	CNV not tiered by 100K pipeline at time of analysis	Pathogenic	N	Ye
22	3D	Clefting (v1.24); Hearing loss (v1.41); Craniosynostosis (v1.38)	Bicoronal synostosis, increased intracranial pressure, downslanted palpebral fissures, hypertelorism, Pierre-Robin sequence, oral cleft, low-set ears, microtia,abnormality of the auditory canal, moderate conductive hearing impairment	37	12:g.54374187_54659697dup	includes 6 genes in HOXC cluster, SMUG1, CBX5	-	-	-	-	Untiered	Unranked	Dominant (mosaic in affected father)	CNV not tiered by 100K pipeline	Likely pathogenic	N	N
aNow on upgraded panel.
bde novo mutation/top 5 Exomiser.
cImproved indel filtering algorithm.
dIn an updated de novo analysis dataset (V9, Sept 2020), one read is allowed in either parent so the variant would be called.
eCanvas Tier A CNV.
